# Supplementary material for: Femoral nerve palsy following primary total hip arthroplasty with the direct anterior approach
Source: PLoS One. 2019 May 20;14(5):e0217068. doi: 10.1371/journal.pone.0217068 (PMC6527207; doi:10.1371/journal.pone.0217068)
Supplement: S1 Dataset — (XLSX) [file pone.0217068.s001.xlsx]

## Sheet: Analysis　Data of 264 cases 
No.	FNP	ope side	Bilateral	Age	Sex	BMI	Heigth	Weigth	Diagnosis	Hip treatment history	Detail of hip treatment history	Pre-Ope affected side's JOA flex	Pre-Ope affected side'sSMD	leg lengthening	%SMD	Operator	Each surgeon's experience	First 20 cases
1	n	R	no	64	F	27.1865	149.3	60.6	Dysplastic OA	no		12	70	1	1.42857	TJ	1	y
2	n	R	no	59	F	23.9291	150.5	54.2	Dysplastic OA	no		9	72	0.9	1.25	TJ	2	y
3	n	R	no	55	F	17.4169	158.4	43.7	Dysplastic OA	no		11	81	0.9	1.11111	DK	1	y
4	n	R	no	51	F	19.9532	160.5	51.4	Dysplastic OA	no		9	79	1.2	1.51899	TJ	3	y
6	n	R	yes_2nd	62	F	19.2051	150.5	43.5	Osteonecrosis	no		9	77.5	0.3	0.387097	YY	2	y
7	n	R	yes_1st	39	F	17.89	160.7	46.2	Osteonecrosis	no		7	77.5	0.5	0.645161	TJ	4	y
8	n	L	yes_2nd	39	F	17.89	160.7	46.2	Osteonecrosis	no		7	77.5	0.4	0.516129	TJ	5	y
9	n	R	no	54	F	27.0563	158.3	67.8	Dysplastic OA	no		9	80	0.9	1.125	DK	2	y
10	n	L	no	49	F	25.076	150.9	57.1	Dysplastic OA	no		11	77.5	1	1.29032	YY	3	y
11	n	L	no	52	F	22.6034	158.8	57	Dysplastic OA	yes	CDH(casting）	10	81	1.1	1.35802	DK	3	y
12	n	L	yes_1st	43	F	26.9862	150.1	60.8	Dysplastic OA	yes	Conservative therapy for Perthes disease	9	80.5	0.7	0.869565	DK	4	y
13	n	R	yes_2nd	43	F	26.9862	150.1	60.8	Dysplastic OA	yes	Conservative therapy for Perthes disease	8	80	0.7	0.875	DK	5	y
14	n	R	no	19	F	28.1876	165.6	77.3	Osteonecrosis	no		11	87	1.5	1.72414	TJ	6	y
15	n	R	no	30	F	18.7419	160.7	48.4	Osteonecrosis	no		12	78.5	0.6	0.764331	DK	6	y
16	n	R	no	64	F	21.713	159.3	55.1	Osteonecrosis	no		4	80	1.8	2.25	DK	7	y
17	n	R	no	63	F	21.8551	150.8	49.7	Dysplastic OA	no		9	74	1.4	1.89189	TJ	7	y
18	n	L	no	55	F	22.7816	157.9	56.8	Dysplastic OA	no		10	80	2.3	2.875	DK	8	y
19	n	L	no	56	F	19.2581	149.6	43.1	Dysplastic OA	no		12	78	0.9	1.15385	TJ	8	y
20	n	L	yes_1st	58	F	19.5894	149.7	43.9	Dysplastic OA	yes	CDH(casting）	6	78	1.4	1.79487	TJ	9	y
21	n	R	yes_2nd	58	F	19.5894	149.7	43.9	Dysplastic OA	yes	CDH(casting）	6	77.5	1.5	1.93548	TJ	10	y
22	n	R	yes_1st	53	F	23.9431	151.7	55.1	Dysplastic OA	no		7	77.5	1.2	1.54839	DK	9	y
23	n	L	yes_2nd	53	F	23.9431	151.7	55.1	Dysplastic OA	no		8	76.5	1.1	1.43791	DK	10	y
24	ｙ	L	yes_1st	57	F	21.884	154	51.9	Dysplastic OA	yes	CDH(casting）	5	78.5	1.6	2.03822	YY	4	y
25	n	R	yes_2nd	57	F	21.884	154	51.9	Dysplastic OA	yes	CDH(casting）	6	79.5	1	1.25786	YY	5	y
26	ｙ	R	yes_1st	51	F	32.6734	150.9	74.4	Dysplastic OA	yes	CDH(casting）	6	77	2.6	3.37662	YY	6	y
27	n	L	yes_2nd	51	F	32.6734	150.9	74.4	Dysplastic OA	yes	CDH(casting）	6	76.5	3	3.92157	YY	7	y
28	n	L	no	61	F	19.5937	155.7	47.5	Dysplastic OA	no		9	80	0.7	0.875	DK	11	y
29	n	R	no	42	F	30.0603	158.9	75.9	Dysplastic OA	no		7	76	1.7	2.23684	DK	12	y
30	n	R	yes_1st	43	F	21.0425	157.2	52	Dysplastic OA	yes	CDH(casting）	9	76.5	2.4	3.13725	DK	13	y
31	n	L	yes_2nd	43	F	21.0425	157.2	52	Dysplastic OA	yes	CDH(casting）	10	77	1.7	2.20779	DK	14	y
32	n	L	no	30	F	22.3615	157.4	55.4	Osteonecrosis	yes	CDH(orthosis)	11	81	1.1	1.35802	YY	8	y
33	n	R	no	52	F	29.2831	151.6	67.3	Dysplastic OA	no		10	77.5	1.3	1.67742	YY	9	y
34	n	L	no	31	F	19.0149	160.2	48.8	Osteonecrosis	no		9	82.5	0.6	0.727273	DK	15	y
35	n	R	no	53	F	21.4309	158	53.5	Dysplastic OA	no		9	86	1.9	2.2093	DK	16	y
36	n	L	yes_1st	61	F	22.4675	159	56.8	Dysplastic OA	no		9	79	1.1	1.39241	TJ	11	y
37	n	R	yes_2nd	61	F	22.4675	159	56.8	Dysplastic OA	no		10	78	0.8	1.02564	TJ	12	y
38	n	L	no	59	F	21.4249	165.1	58.4	Osteonecrosis	no		7	81.5	1.7	2.08589	DK	17	y
39	n	R	no	54	F	18.8399	150.9	42.9	Dysplastic OA	no		11	74	1.6	2.16216	YY	10	y
40	n	R	yes_1st	53	F	23.2235	147.9	50.8	Dysplastic OA	yes	CDH(casting）	8	72	2.1	2.91667	YY	11	y
41	n	L	yes_2nd	53	F	23.2235	147.9	50.8	Dysplastic OA	yes	CDH(casting）	8	72	1.5	2.08333	YY	12	y
42	n	R	no	35	F	18.5727	150.2	41.9	Osteonecrosis	no		11	72	0.7	0.972222	DK	18	y
43	n	L	yes_1st	64	F	19.973	149.6	44.7	Dysplastic OA	no		9	72.5	0.8	1.10345	DK	19	y
44	n	R	yes_2nd	64	F	19.973	149.6	44.7	Dysplastic OA	no		9	73	0.8	1.09589	DK	20	y
45	n	L	yes_1st	67	F	30.5555	146.3	65.4	RA	no		7	72	1.2	1.66667	DK	21	n
46	n	R	yes_2nd	67	F	30.5555	146.3	65.4	RA	no		8	73	0.7	0.958904	DK	22	n
47	n	R	yes_1st	59	F	21.4902	156.3	52.5	Dysplastic OA	no		8	79.5	0.9	1.13208	DK	23	n
48	n	L	yes_2nd	59	F	21.4902	156.3	52.5	Dysplastic OA	no		9	80	0.5	0.625	DK	24	n
49	n	R	no	78	F	23.1641	143.5	47.7	Dysplastic OA	no		9	73.5	0.8	1.08844	YY	13	y
50	n	L	yes_1st	60	F	24.9326	156.8	61.3	Dysplastic OA	no		7	80.5	1.2	1.49068	DK	25	n
51	n	R	yes_2nd	60	F	24.9326	156.8	61.3	Dysplastic OA	no		8	81	1.9	2.34568	DK	26	n
52	n	R	no	56	F	22.1436	158.6	55.7	Dysplastic OA	no		10	78	0.9	1.15385	YY	14	y
53	n	R	no	70	F	20.944	145.6	44.4	RA	no		11	72	1.8	2.5	YY	15	y
54	n	L	no	65	F	22.9304	150.3	51.8	Dysplastic OA	no		7	76	0.7	0.921053	YY	16	y
55	n	R	no	61	M	23.2867	167.2	65.1	Dysplastic OA	no		9	82	1.9	2.31707	DK	27	n
56	n	L	no	53	F	28.8722	165.1	78.7	Dysplastic OA	no		11	83	1.7	2.04819	DK	28	n
57	n	L	no	57	F	19.728	159.2	50	Dysplastic OA	yes	CDH(casting）	11	77	1.8	2.33766	DK	29	n
58	n	L	no	76	F	24.1826	148.6	53.4	Dysplastic OA	no		12	76	1.3	1.71053	DK	30	n
59	n	L	no	61	F	23.3693	160.5	60.2	Post traumatic OA	yes	Open reduction for traumatic dislocation	8	78	0.5	0.641026	DK	31	n
60	n	L	yes_1st	57	F	27.8162	153.1	65.2	Dysplastic OA	no		7	75	2.1	2.8	TJ	13	y
61	n	R	yes_2nd	57	F	27.8162	153.1	65.2	Dysplastic OA	no		7	76	0.7	0.921053	TJ	14	y
62	n	R	no	77	F	27.6181	160.9	71.5	Osteonecrosis	no		11	78	1.6	2.05128	DK	32	n
63	n	R	no	54	F	19.8993	157.4	49.3	Dysplastic OA	no		9	82	1.5	1.82927	DK	33	n
64	n	R	no	61	F	20.0576	156.3	49	Dysplastic OA	no		9	78	0.6	0.769231	YY	17	y
65	n	L	no	75	F	21.4795	149.8	48.2	RA	no		12	77	0.6	0.779221	YY	18	y
66	n	L	no	63	F	23.248	165.4	63.6	Dysplastic OA	no		10	89	1.1	1.23596	DK	34	n
67	n	L	no	71	F	22.4423	150.6	50.9	Dysplastic OA	no		12	76.5	0.6	0.784314	YY	19	y
68	n	L	no	60	F	24.3598	155.1	58.6	Dysplastic OA	no		9	77	0.3	0.38961	DK	35	n
70	n	L	no	50	F	18.5839	156.3	45.4	Dysplastic OA	yes	Open reduction for CDH	9	77	1.7	2.20779	YY	20	y
71	n	L	no	61	F	21.4508	149.9	48.2	Dysplastic OA	no		8	72	1.8	2.5	DK	37	n
72	n	L	no	61	F	24.4343	147	52.8	Dysplastic OA	no		11	76	1.3	1.71053	DK	38	n
73	n	L	no	71	F	21.6883	160.4	55.8	Primary OA	no		11	78.5	0.9	1.1465	YY	21	n
74	n	R	no	72	F	26.7469	149.4	59.7	Primary OA	yes	CDH（conservative therapy which detalis were unclear)	7	75	0.2	0.266667	YY	22	n
75	n	L	no	46	F	20.5378	161.7	53.7	Dysplastic OA	no		12	79	1.2	1.51899	DK	39	n
76	n	R	no	53	F	20.5644	151.5	47.2	Dysplastic OA	no		9	74	0.7	0.945946	DK	40	n
77	n	L	no	54	F	23.3798	145.8	49.7	Osteonecrosis	no		10	70	1.5	2.14286	YY	23	n
78	n	L	no	49	F	25.4777	157	62.8	Dysplastic OA	no		10	77	0.5	0.649351	YY	24	n
79	n	R	no	64	F	23.3211	165.4	63.8	Dysplastic OA	no		10	86.5	0.9	1.04046	DK	41	n
80	n	L	no	30	F	19.658	153.8	46.5	Osteonecrosis	no		12	75.5	0.4	0.529801	DK	42	n
81	n	R	no	72	F	19.3363	146.5	41.5	Dysplastic OA	no		11	70.5	0.4	0.567376	DK	43	n
82	n	R	no	55	F	23.4825	144.6	49.1	Osteonecrosis	no		10	68	1.8	2.64706	YY	25	n
83	n	R	no	53	F	17.6443	155.2	42.5	Dysplastic OA	no		9	72.5	1.5	2.06897	DK	44	n
84	n	R	no	62	F	19.4715	153.2	45.7	Dysplastic OA	no		12	76	1.2	1.57895	NT	1	y
85	n	R	no	57	F	20.7522	158.6	52.2	Dysplastic OA	no		9	77	1.2	1.55844	DK	45	n
86	n	L	no	73	F	25.7694	157.1	63.6	Dysplastic OA	no		10	74.5	0.7	0.939597	DK	46	n
87	n	R	yes_1st	55	F	27.9773	146.2	59.8	Dysplastic OA	no		7	73	1	1.36986	DK	47	n
88	n	L	yes_2nd	55	F	27.9773	146.2	59.8	Dysplastic OA	no		8	73	0.9	1.23288	DK	48	n
89	n	R	no	75	F	22.5681	155.4	54.5	Dysplastic OA	no		11	78	0.8	1.02564	DK	49	n
90	n	R	no	70	F	17.4746	159.4	44.4	Dysplastic OA	no		12	79	1.4	1.77215	DK	50	n
91	n	R	yes_1st	60	F	27.0348	153.5	63.7	Dysplastic OA	no		11	76.5	1.1	1.43791	DK	51	n
92	n	L	yes_2nd	60	F	27.0348	153.5	63.7	Dysplastic OA	no		9	76.5	1.4	1.83007	DK	52	n
93	n	R	no	32	F	22.4323	158	56	Osteonecrosis	yes	CDH(orthosis)	9	79	1.1	1.39241	YY	26	n
94	n	R	yes_1st	51	F	19.0077	151.8	43.8	Dysplastic OA	yes	CDH(casting）	10	73	1.1	1.50685	NT	2	y
95	n	L	yes_2nd	51	F	19.0077	151.8	43.8	Dysplastic OA	yes	CDH(casting）	10	73	1.2	1.64384	NT	3	y
96	n	R	no	61	F	24.4126	154.8	58.5	Dysplastic OA	no		10	76	0.3	0.394737	DK	53	n
97	n	L	no	44	F	27.1334	163.8	72.8	Dysplastic OA	no		11	83	1.9	2.28916	DK	54	n
98	n	R	no	77	F	25.2216	150.2	56.9	SIF	no		12	78	0.9	1.15385	DK	55	n
99	n	L	no	52	F	21.5843	156.7	53	Dysplastic OA	no		12	74	1.7	2.2973	DK	56	n
100	n	R	no	78	F	22.1779	150.3	50.1	Dysplastic OA	no		10	76.5	0.5	0.653595	YY	27	n
101	n	R	yes_1st	68	F	23.608	151.1	53.9	Dysplastic OA	no		9	75	0.5	0.666667	NT	4	y
102	n	L	yes_2nd	68	F	23.608	151.1	53.9	Dysplastic OA	no		9	75	0.1	0.133333	NT	5	y
103	n	R	no	66	F	21.9585	163.5	58.7	Dysplastic OA	no		11	85	0.4	0.470588	NT	6	y
104	n	R	no	75	F	21.6468	143.7	44.7	Dysplastic OA	no		11	71	0.8	1.12676	CT	1	y
105	n	R	yes_1st	74	F	21.8709	151.2	50	Dysplastic OA	no		9	77.5	0.8	1.03226	DK	57	n
106	n	L	yes_2nd	74	F	21.8709	151.2	50	Dysplastic OA	no		10	78	0.6	0.769231	DK	58	n
107	n	R	no	85	F	24.2555	146.7	52.2	RDC	no		8	72.5	1.3	1.7931	DK	59	n
108	n	R	no	81	F	28.1506	146.6	60.5	Dysplastic OA	no		10	71	0.5	0.704225	CT	2	y
109	n	L	no	53	F	23.2327	162.7	61.5	Dysplastic OA	no		12	82	1	1.21951	NT	7	y
110	n	R	no	75	F	25.1203	140.8	49.8	SIF	no		7	69.5	0.9	1.29496	DK	60	n
112	n	L	yes_2nd	33	F	23.2434	162	61	Osteonecrosis	no		5	79	1.1	1.39241	NT	9	y
113	n	L	no	63	M	25.0154	167.4	70.1	Dysplastic OA	no		9	84	0.8	0.952381	DK	61	n
114	n	R	no	54	F	20.2728	152.1	46.9	Dysplastic OA	no		9	76.5	0.8	1.04575	DK	62	n
115	n	R	no	62	F	22.2581	158.9	56.2	Dysplastic OA	no		8	75.5	0.5	0.662252	NT	10	y
116	n	L	no	55	F	20.0783	155.9	48.8	Dysplastic OA	no		9	76	1.3	1.71053	NT	11	y
117	n	R	no	51	F	18.7307	156.2	45.7	Dysplastic OA	no		7	77.5	1.1	1.41935	GK	1	y
118	n	R	no	62	F	18.5388	159.9	47.4	Dysplastic OA	no		8	80	0.9	1.125	GK	2	y
119	n	L	no	59	F	27.2392	158	68	Osteonecrosis	no		4	73	2.5	3.42466	GK	3	y
120	n	L	no	58	M	28.1401	170.6	81.9	Osteonecrosis	no		6	84	0.8	0.952381	CT	3	y
122	n	L	yes_2nd	78	M	26.368	164.9	71.7	Primary OA	no		7	82	0.3	0.365854	GK	5	y
123	n	R	no	84	F	25.539	144.6	53.4	RDC	no		7	75.5	1.7	2.25166	DK	63	n
124	n	R	no	78	F	22.5035	153.9	53.3	Dysplastic OA	no		10	80	0.6	0.75	CT	4	y
125	n	R	no	67	M	18.0966	161.5	47.2	Dysplastic OA	no		6	79	0.5	0.632911	GK	6	y
126	n	R	yes_1st	74	F	23.2785	151.6	53.5	Dysplastic OA	no		8	80	0.5	0.625	DK	64	n
127	n	L	yes_2nd	74	F	23.2785	151.6	53.5	Dysplastic OA	no		12	81	0	0	DK	65	n
128	n	R	no	60	F	23.4664	159.1	59.4	Dysplastic OA	no		7	84	1.2	1.42857	GK	7	y
129	n	R	no	55	F	25.4271	155.9	61.8	Dysplastic OA	no		9	82.5	0.9	1.09091	GK	8	y
130	n	R	no	77	F	20.4563	151.9	47.2	Dysplastic OA	no		9	81.5	1.2	1.47239	GK	9	y
131	n	R	no	64	F	24.7468	151.1	56.5	Dysplastic OA	no		9	79	1.3	1.64557	DK	66	n
132	n	R	no	72	F	20.8802	154.9	50.1	Dysplastic OA	no		9	74.5	1	1.34228	DK	67	n
133	n	R	no	60	F	23.7449	151.5	54.5	Dysplastic OA	no		9	83	1	1.20482	GK	68	n
134	n	R	no	70	F	25.1452	154.6	60.1	Dysplastic OA	no		12	79	0.7	0.886076	DK	10	y
135	n	R	yes_1st	61	F	27.3011	158.4	68.5	Dysplastic OA	no		10	78	1.6	2.05128	TJ	15	y
136	n	L	yes_2nd	61	F	27.3011	158.4	68.5	Dysplastic OA	no		11	78.5	1	1.27389	TJ	16	y
137	n	L	no	71	F	24.3575	144.7	51	Dysplastic OA	no		11	75.5	1.1	1.45695	DK	69	n
138	n	L	no	80	F	30.8996	135.7	56.9	RDC	no		10	64.5	2.6	4.03101	GK	11	y
139	n	R	no	59	F	20.6314	158.3	51.7	Osteonecrosis	no		10	76.5	1.4	1.83007	DK	70	n
140	n	R	yes_1st	70	F	16.5341	151.8	38.1	Dysplastic OA	no		7	74	0.6	0.810811	GK	12	y
141	n	L	no	71	F	24.4446	152.3	56.7	Dysplastic OA	no		10	75	0.9	1.2	DK	71	n
142	n	L	yes_2nd	70	F	16.5341	151.8	38.1	Dysplastic OA	no		10	75.5	0.6	0.794702	GK	13	y
143	n	R	yes_1st	31	F	22.9685	163.1	61.1	Osteonecrosis	no		10	84	1	1.19048	TJ	17	y
144	n	L	yes_2nd	31	F	22.9685	163.1	61.1	Osteonecrosis	no		12	85	0.5	0.588235	TJ	18	y
145	n	L	no	85	M	20.3149	158.6	51.1	Primary OA	no		9	79	0.6	0.759494	GK	14	y
146	n	R	no	58	F	24.6374	153.3	57.9	Dysplastic OA	no		11	77.5	0.3	0.387097	DK	72	n
147	n	L	no	64	F	17.1742	150.5	38.9	Dysplastic OA	no		6	72	1.9	2.63889	DK	73	n
148	n	R	no	72	F	21.8312	145	45.9	Dysplastic OA	yes	joint preservation surgery for dysplasia	10	74	0.5	0.675676	DK	74	n
149	n	R	no	60	F	21.097	157.9	52.6	Dysplastic OA	yes	CDH(casting）	8	79	0.7	0.886076	DK	75	n
150	n	R	no	58	M	28.5876	170.7	83.3	Osteonecrosis	no		9	87	0.8	0.91954	CT	5	y
151	n	L	no	57	F	19.9781	160.4	51.4	Dysplastic OA	yes	CDH(casting）	7	83	1	1.20482	GK	15	y
152	n	R	no	72	F	19.2492	150.5	43.6	Dysplastic OA	yes	CDH(casting）	10	76	2.1	2.76316	GK	16	y
153	n	L	no	63	M	24.9386	174.8	76.2	Dysplastic OA	no		10	88	0.5	0.568182	DK	76	n
154	n	R	no	66	F	19.6889	150	44.3	Osteonecrosis	no		10	78	0.9	1.15385	DK	77	n
155	ｙ	L	no	50	F	23.9609	150.4	54.2	Dysplastic OA	yes	CDH(orthosis)	10	69	2.5	3.62319	GK	17	y
156	n	R	no	37	F	30.4918	156.1	74.3	Osteonecrosis	no		9	81	0.8	0.987654	DK	78	n
157	n	L	no	59	F	19.303	159	48.8	Dysplastic OA	no		8	80.5	2	2.48447	DK	79	n
158	n	L	no	60	F	25.7748	157.7	64.1	Dysplastic OA	no		8	76	1	1.31579	GK	18	y
159	n	R	yes_1st	32	F	20.3175	157.5	50.4	Osteonecrosis	no		11	77.5	0.7	0.903226	GK	19	y
160	n	L	yes_2nd	32	F	20.3175	157.5	50.4	Osteonecrosis	no		11	78	0.7	0.897436	GK	20	y
161	n	R	no	43	F	21.0388	156	51.2	Osteonecrosis	no		3	78.5	0.7	0.89172	DK	80	n
162	n	L	no	39	F	33.7266	151	76.9	Dysplastic OA	yes	CDH（conservative therapy which detalis were unclear)	2	76.5	1	1.30719	DK	81	n
163	n	R	no	63	M	23.6588	163.7	63.4	Post traumatic OA	yes	Ope (ORIF for femoral neck fracture）	9	85	0.5	0.588235	DK	82	n
164	n	R	no	38	M	22.9023	173.7	69.1	Osteonecrosis	no		11	85	0	0	GK	21	n
165	n	L	no	77	F	22.4977	155.5	54.4	Dysplastic OA	no		11	78	0.6	0.769231	DK	83	n
166	n	L	no	75	F	23.1219	151.4	53	Dysplastic OA	no		7	76	0.7	0.921053	DK	84	n
167	n	R	yes_1st	62	F	20.0668	154.5	47.9	Dysplastic OA	no		8	72	2	2.77778	DK	85	n
168	n	L	yes_2nd	62	F	20.0668	154.5	47.9	Dysplastic OA	no		11	73	1.5	2.05479	GK	22	n
169	n	L	no	59	M	20.5776	158.2	51.5	Primary OA	no		9	76	0.5	0.657895	DK	86	n
170	n	L	no	68	F	22.985	150.7	52.2	Dysplastic OA	no		7	77	1	1.2987	GK	23	n
171	n	L	no	63	F	18.5779	159.9	47.5	Dysplastic OA	no		9	80	0.9	1.125	GK	24	n
172	n	R	no	65	F	21.6044	145.6	45.8	Dysplastic OA	no		7	73	0.3	0.410959	DK	87	n
173	n	L	yes_1st	68	F	20.1176	143.8	41.6	Dysplastic OA	no		9	71	1	1.40845	GK	25	n
174	n	R	yes_2nd	68	F	20.1176	143.8	41.6	Dysplastic OA	no		11	72	1	1.38889	GK	26	n
175	n	R	no	66	F	20.9137	155.7	50.7	Dysplastic OA	no		11	73	0.2	0.273973	DK	88	n
176	n	R	no	76	F	20.2769	146.3	43.4	Dysplastic OA	no		10	70	0.8	1.14286	GK	27	n
177	n	R	no	67	F	18.1346	163.2	48.3	Dysplastic OA	no		10	80	1	1.25	GK	28	n
178	n	R	yes_1st	76	F	24.3194	149.7	54.5	Dysplastic OA	no		8	73	0.7	0.958904	DK	89	n
179	n	L	yes_2nd	76	F	24.3194	149.7	54.5	Dysplastic OA	no		10	73	2.1	2.87671	DK	90	n
180	n	R	yes_1st	68	F	19.4347	156.5	47.6	Dysplastic OA	yes	CDH(casting）	9	79	0.4	0.506329	DK	91	n
181	n	L	yes_2nd	68	F	19.4347	156.5	47.6	Dysplastic OA	yes	CDH(casting）	8	78.5	1.4	1.78344	DK	92	n
182	n	L	yes_1st	53	F	21.1909	157.4	52.5	Dysplastic OA	no		9	76	1.6	2.10526	DK	93	n
183	n	R	yes_2nd	53	F	21.1909	157.4	52.5	Dysplastic OA	no		9	76	1	1.31579	DK	94	n
184	n	R	no	72	F	20.7804	161.5	54.2	Primary OA	no		10	82	0.7	0.853659	GK	29	n
185	n	L	no	69	F	18.5398	158.2	46.4	Dysplastic OA	no		9	79	0.8	1.01266	DK	95	n
186	n	R	no	75	F	28.1516	153	65.9	Dysplastic OA	no		9	78	0.8	1.02564	GK	30	n
187	n	L	no	77	F	21.5705	162.7	57.1	Dysplastic OA	no		10	85	0.3	0.352941	GK	31	n
188	n	R	no	79	M	26.5021	159	67	Osteonecrosis	no		6	74	1.5	2.02703	GK	32	n
189	n	L	no	66	F	24.4563	150.1	55.1	Dysplastic OA	no		8	77.5	0.7	0.903226	GK	33	n
190	n	R	no	72	F	23.5888	142.5	47.9	RDC	no		8	81	2.1	2.59259	DK	96	n
191	n	L	no	79	M	22.8734	162.5	60.4	Osteonecrosis	no		11	83.5	1	1.1976	GK	34	n
192	n	R	no	65	F	23.6442	146	50.4	Dysplastic OA	no		8	71	1.1	1.5493	DK	97	n
193	n	R	no	63	F	15.3079	159	38.7	SIF	no		11	71	1.5	2.11268	DK	98	n
194	n	R	no	72	F	24.1209	155.6	58.4	Dysplastic OA	no		9	81	1.1	1.35802	DK	99	n
195	n	R	no	78	F	23.4392	153.6	55.3	Dysplastic OA	no		10	77	0	0	GK	35	n
196	n	R	no	48	M	28.4021	165.4	77.7	Dysplastic OA	no		11	90	0.7	0.777778	GK	36	n
197	n	L	yes_1st	48	F	23.9334	155	57.5	Dysplastic OA	yes	CDH(casting）	9	80.5	1.5	1.86335	DK	100	n
198	n	R	yes_2nd	48	F	23.9334	155	57.5	Dysplastic OA	yes	CDH(casting）	10	79	2	2.53165	DK	101	n
199	n	R	no	52	F	20.3936	160.6	52.6	Dysplastic OA	no		9	80	0.8	1	DK	102	n
200	n	R	no	76	F	22.2991	153	52.2	Dysplastic OA	no		7	71.5	1.8	2.51748	GK	37	n
201	n	L	no	77	F	23.9894	141.6	48.1	Osteonecrosis	no		7	69.5	0.5	0.719424	DK	103	n
202	n	L	no	63	F	19.6546	156.6	48.2	Dysplastic OA	yes	CDH(orthosis)	8	77.5	2.2	2.83871	GK	38	n
203	n	L	yes_2nd	60	F	23.2203	146.3	49.7	Dysplastic OA	no		11	76	0.5	0.657895	TO	1	y
204	n	R	yes_1st	60	F	23.2203	146.3	49.7	Dysplastic OA	no		8	74	1.9	2.56757	GK	39	n
205	n	L	no	72	F	23.1627	149.4	51.7	Dysplastic OA	no		6	76.5	0.4	0.522876	DK	104	n
206	n	R	no	74	F	23.1081	152.3	53.6	Dysplastic OA	no		10	73	1.2	1.64384	DK	105	n
207	n	L	no	73	F	23.8048	146.8	51.3	Dysplastic OA	no		9	70	0.7	1	DK	106	n
208	n	R	no	78	F	16.9573	149.5	37.9	Dysplastic OA	no		8	80.5	2	2.48447	RT	1	y
209	n	R	no	63	F	21.5229	151.5	49.4	RA	no		8	72	0.4	0.555556	DK	107	n
210	n	R	yes_1st	52	F	24.2751	153.1	56.9	Dysplastic OA	no		9	77	1.7	2.20779	DK	108	n
211	n	L	yes_2nd	52	F	24.2751	153.1	56.9	Dysplastic OA	no		10	77	1.2	1.55844	RT	2	y
212	n	R	no	69	F	21.9483	158.3	55	Dysplastic OA	no		7	76	1.8	2.36842	DK	109	n
213	n	L	no	77	F	27.8061	140	54.5	Dysplastic OA	no		9	73.5	1.1	1.4966	DK	110	n
214	n	L	no	80	F	23.4544	143.8	48.5	Dysplastic OA	no		6	72	1	1.38889	DK	111	n
215	n	L	no	66	F	22.6601	146.6	48.7	Dysplastic OA	no		8	72	1.2	1.66667	DK	112	n
216	n	R	no	85	M	25.2994	154	60	Dysplastic OA	no		9	74	1.5	2.02703	RT	3	y
217	n	R	no	63	M	25.196	172.3	74.8	Dysplastic OA	no		9	83	0	0	RT	4	y
218	n	L	no	49	F	32.2134	153.7	76.1	Dysplastic OA	no		10	71	0.9	1.26761	DK	113	n
219	n	L	no	73	F	19.6401	151.2	44.9	Dysplastic OA	no		8	75.5	0.6	0.794702	DK	114	n
220	n	L	no	74	F	25.2552	142.8	51.5	Dysplastic OA	no		7	68	1.5	2.20588	RT	5	y
221	n	L	no	58	F	30.6216	154.4	73	Dysplastic OA	no		8	78	1	1.28205	MH	1	y
222	n	L	no	44	F	21.2721	156.8	52.3	Osteonecrosis	no		5	80	0.6	0.75	DK	115	n
223	n	R	no	80	F	23.6004	155	56.7	Dysplastic OA	no		11	78	0.5	0.641026	DK	116	n
224	n	R	no	55	F	24.5738	153.1	57.6	Dysplastic OA	no		8	77	1.2	1.55844	DK	117	n
225	n	L	no	63	F	20.6188	151.3	47.2	SIF	no		7	75	0.6	0.8	RT	6	y
226	n	R	yes_1st	28	M	20.7239	169.3	59.4	Osteonecrosis	no		11	86	0.8	0.930233	DK	118	n
227	n	L	yes_2nd	28	M	20.7239	169.3	59.4	Osteonecrosis	no		12	86	0.8	0.930233	MH	2	y
228	n	R	no	42	M	26.9871	162.2	71	Dysplastic OA	no		8	82	3.2	3.90244	KM	1	y
229	n	R	no	73	F	26.954	158.6	67.8	Dysplastic OA	no		8	83	0.5	0.60241	MH	3	y
230	n	R	no	61	F	23.8546	157.8	59.4	Dysplastic OA	no		9	78	0.4	0.512821	DK	119	n
231	n	R	no	89	F	22.564	145.7	47.9	Dysplastic OA	no		6	76	1.1	1.44737	MH	4	y
232	n	R	no	71	F	23.3452	151.1	53.3	Dysplastic OA	no		8	76	0.8	1.05263	DK	120	n
233	n	L	no	63	F	23.1245	155.2	55.7	Dysplastic OA	yes	CDH(casting）	6	78	1.7	2.17949	MH	5	y
234	n	R	no	64	F	26.2114	158.2	65.6	Dysplastic OA	no		10	83	1	1.20482	RT	7	y
235	n	R	no	60	F	20.4668	151.7	47.1	Dysplastic OA	no		9	75	1.9	2.53333	DK	121	n
236	n	R	no	74	F	23.0577	153.6	54.4	Dysplastic OA	no		6	78	0.7	0.897436	DK	122	n
237	n	R	no	71	F	22.8538	154	54.2	Dysplastic OA	no		9	80	1	1.25	DK	123	n
238	n	R	no	80	F	23.4375	144	48.6	Dysplastic OA	no		7	74	1	1.35135	DK	124	n
239	n	R	no	79	F	23.9565	156.8	58.9	Dysplastic OA	no		9	80	0.7	0.875	RT	8	y
240	n	L	no	81	F	20.5984	139.7	40.2	RDC	no		7	75	0.5	0.666667	MH	6	y
241	n	R	no	58	F	25.8532	164.9	70.3	Dysplastic OA	no		7	82	1.9	2.31707	DK	125	n
242	n	L	no	72	F	24.4159	156.5	59.8	Dysplastic OA	no		8	81	1	1.23457	RT	9	y
243	n	R	yes_1st	57	F	20.9246	158.7	52.7	Dysplastic OA	no		7	84	0.7	0.833333	RT	10	y
244	n	L	yes_2nd	57	F	20.9246	158.7	52.7	Dysplastic OA	no		9	84	0.7	0.833333	RT	11	y
245	n	L	no	69	F	20.9907	154.8	50.3	Osteonecrosis	no		10	77	3	3.8961	RT	12	y
246	n	R	yes_1st	56	F	19.9162	152.8	46.5	Dysplastic OA	no		12	78	0.9	1.15385	RT	13	y
247	n	L	yes_2nd	56	F	19.9162	152.8	46.5	Dysplastic OA	no		11	78	0.8	1.02564	MH	7	y
248	n	R	no	70	F	16.8914	148.8	37.4	Dysplastic OA	no		10	75	1.8	2.4	RT	14	y
249	n	R	no	58	F	31.0486	163.5	83	Dysplastic OA	no		10	87	0.7	0.804598	RT	15	y
251	n	L	no	72	F	21.1301	149.3	47.1	SIF	no		8	74	0.5	0.675676	RT	16	y
252	n	L	no	77	F	18.536	146.9	40	RDC	no		11	75	2	2.66667	RT	17	y
253	n	R	no	58	M	23.2032	163.2	61.8	Dysplastic OA	no		9	82	1.7	2.07317	DK	126	n
254	n	R	no	89	F	20.4263	130.9	35	Dysplastic OA	no		7	68	3	4.41176	MH	9	y
255	n	R	no	51	F	22.2253	159.3	56.4	Dysplastic OA	no		10	78	0.6	0.769231	DK	127	n
256	n	L	no	80	F	27.8488	148	61	Primary OA	no		5	76.5	0.7	0.915033	RT	18	y
257	n	R	no	81	F	17.5065	150.4	39.6	Dysplastic OA	no		9	70	1.5	2.14286	DK	128	n
259	n	L	yes_1st	64	F	29.5038	154.8	70.7	Dysplastic OA	no		10	72	1.8	2.5	RT	19	y
260	n	R	yes_2nd	64	F	29.5038	154.8	70.7	Dysplastic OA	no		11	72	1.8	2.5	RT	20	y
261	n	L	no	76	F	22.0279	147	47.6	Dysplastic OA	no		9	72.5	0.6	0.827586	MH	11	y
262	n	L	yes_1st	61	F	19.0237	152.6	44.3	Dysplastic OA	no		10	74	1.3	1.75676	DK	129	n
263	n	R	yes_2nd	61	F	19.0237	152.6	44.3	Dysplastic OA	no		11	73.5	1.3	1.76871	DK	130	n
264	n	R	no	87	F	15.3045	145.5	32.4	Dysplastic OA	no		9	67.5	1.3	1.92593	TJ	19	y
265	n	R	yes_1st	74	F	19.8846	150.1	44.8	Dysplastic OA	no		11	71	0.7	0.985915	DK	131	n
266	n	L	yes_2nd	74	F	19.8846	150.1	44.8	Dysplastic OA	no		10	70.5	1	1.41844	DK	132	n
269	n	R	no	71	F	35.4127	146.4	75.9	Dysplastic OA	no		10	73	0.5	0.684932	RT	21	n
270	n	R	no	78	F	21.8262	146.9	47.1	Osteonecrosis	no		10	68.5	0.7	1.0219	DK	135	n
271	n	R	no	69	F	23.9945	149.6	53.7	Dysplastic OA	no		8	71	0.9	1.26761	MH	12	y
272	n	L	no	63	F	20.951	158.6	52.7	RDC	no		9	73	2	2.73973	RT	22	n
	y3	MAX		89	F244	35.4127			Dysplastic OA 202	yes 34	CDH(casting） 22	12		3.2	4.41176		135	y124
	n261	MIN		19	M20	15.3045			Osteonecrosis 36	no 230	CDH(casting） 4	2		0	0		1	n140
		Average		61.7424		22.9146			Primary OA 7		CDH（conservative therapy which detalis were unclear) 2	9		1.08712	1.42233		40.1818
		Standard deviation		12.9036		3.46596			RDC 7		Conservative therapy for Perthes disease 2	1.8062		0.587824	0.791679		39.0366
									RA 5		Ope (ORIF for femoral neck fracture） 1								palsy
									SIF 5		joint preservation surgery for dysplasia 1								y	n
									Post traumatic OA 2		Open reduction for CDH 1						First 20 cases	y	3	121
											Open reduction for traumatic dislocation 1							n	0	140

## Sheet: Data of 273 cases
No.	FNP	ope side	Bilateral	Age	Sex	BMI	Heigth	Weigth	Diagnosis	Hip treatment history	Detail of hip treatment history	pre JOA lt flex	pre JOA rt flex	Pre-ope lt SMD	Pre-ope rt SMD	leg lengthening	Operator	Each surgeon's experience
1	n	R	no	64	F	27.1865	149.3	60.6	Dysplastic OA	no		12	12	71	70	1	TJ	1
2	n	R	no	59	F	23.9291	150.5	54.2	Dysplastic OA	no		12	9	71	72	0.9	TJ	2
3	n	R	no	55	F	17.4169	158.4	43.7	Dysplastic OA	no		12	11	81	81	0.9	DK	1
4	n	R	no	51	F	19.9532	160.5	51.4	Dysplastic OA	no		9	9	79	79	1.2	TJ	3
5	n	L	yes_1st	62	F	19.2051	150.5	43.5	Osteonecrosis	no		8	9		77.5	1	YY	1
6	n	R	yes_2nd	62	F	19.2051	150.5	43.5	Osteonecrosis	no		8	9		77.5	0.3	YY	2
7	n	R	yes_1st	39	F	17.89	160.7	46.2	Osteonecrosis	no		7	7	77.5	77.5	0.5	TJ	4
8	n	L	yes_2nd	39	F	17.89	160.7	46.2	Osteonecrosis	no		7	7	77.5	77.5	0.4	TJ	5
9	n	R	no	54	F	27.0563	158.3	67.8	Dysplastic OA	no		12	9	81	80	0.9	DK	2
10	n	L	no	49	F	25.076	150.9	57.1	Dysplastic OA	no		11	11	77.5	78	1	YY	3
11	n	L	no	52	F	22.6034	158.8	57	Dysplastic OA	yes	CDH(casting）	10	12	81	82	1.1	DK	3
12	n	L	yes_1st	43	F	26.9862	150.1	60.8	Dysplastic OA	yes	Conservative therapy for Perthes disease	9	8	80.5	80	0.7	DK	4
13	n	R	yes_2nd	43	F	26.9862	150.1	60.8	Dysplastic OA	yes	Conservative therapy for Perthes disease	9	8	80.5	80	0.7	DK	5
14	n	R	no	19	F	28.1876	165.6	77.3	Osteonecrosis	no		12	11	87	87	1.5	TJ	6
15	n	R	no	30	F	18.7419	160.7	48.4	Osteonecrosis	no		12	12	79	78.5	0.6	DK	6
16	n	R	no	64	F	21.713	159.3	55.1	Osteonecrosis	no		11	4	82	80	1.8	DK	7
17	n	R	no	63	F	21.8551	150.8	49.7	Dysplastic OA	no		10	9	75	74	1.4	TJ	7
18	n	L	no	55	F	22.7816	157.9	56.8	Dysplastic OA	no		10	12	80	80.5	2.3	DK	8
19	n	L	no	56	F	19.2581	149.6	43.1	Dysplastic OA	no		12	12	78	79	0.9	TJ	8
20	n	L	yes_1st	58	F	19.5894	149.7	43.9	Dysplastic OA	yes	CDH(casting）	6	6	78	77.5	1.4	TJ	9
21	n	R	yes_2nd	58	F	19.5894	149.7	43.9	Dysplastic OA	yes	CDH(casting）	6	6	78	77.5	1.5	TJ	10
22	n	R	yes_1st	53	F	23.9431	151.7	55.1	Dysplastic OA	no		8	7	76.5	77.5	1.2	DK	9
23	n	L	yes_2nd	53	F	23.9431	151.7	55.1	Dysplastic OA	no		8	7	76.5	77.5	1.1	DK	10
24	ｙ	L	yes_1st	57	F	21.884	154	51.9	Dysplastic OA	yes	CDH(casting）	5	6	78.5	79.5	1.6	YY	4
25	n	R	yes_2nd	57	F	21.884	154	51.9	Dysplastic OA	yes	CDH(casting）	5	6	78.5	79.5	1	YY	5
26	ｙ	R	yes_1st	51	F	32.6734	150.9	74.4	Dysplastic OA	yes	CDH(casting）	6	6	77	76.5	2.6	YY	6
27	n	L	yes_2nd	51	F	32.6734	150.9	74.4	Dysplastic OA	yes	CDH(casting）	6	6	77	76.5	3	YY	7
28	n	L	no	61	F	19.5937	155.7	47.5	Dysplastic OA	no		9	10	80	81	0.7	DK	11
29	n	R	no	42	F	30.0603	158.9	75.9	Dysplastic OA	no		12	7	77.5	76	1.7	DK	12
30	n	R	yes_1st	43	F	21.0425	157.2	52	Dysplastic OA	yes	CDH(casting）	10	9	77	76.5	2.4	DK	13
31	n	L	yes_2nd	43	F	21.0425	157.2	52	Dysplastic OA	yes	CDH(casting）	10	9	77	76.5	1.7	DK	14
32	n	L	no	30	F	22.3615	157.4	55.4	Osteonecrosis	yes	CDH(orthosis)	11	12	81	82	1.1	YY	8
33	n	R	no	52	F	29.2831	151.6	67.3	Dysplastic OA	no		11	10	78	77.5	1.3	YY	9
34	n	L	no	31	F	19.0149	160.2	48.8	Osteonecrosis	no		9	10	82.5	82	0.6	DK	15
35	n	R	no	53	F	21.4309	158	53.5	Dysplastic OA	no		12	9	87	86	1.9	DK	16
36	n	L	yes_1st	61	F	22.4675	159	56.8	Dysplastic OA	no		9	10	79	78	1.1	TJ	11
37	n	R	yes_2nd	61	F	22.4675	159	56.8	Dysplastic OA	no		9	10	79	78	0.8	TJ	12
38	n	L	no	59	F	21.4249	165.1	58.4	Osteonecrosis	no		7	10	81.5	81.5	1.7	DK	17
39	n	R	no	54	F	18.8399	150.9	42.9	Dysplastic OA	no		12	11	76	74	1.6	YY	10
40	n	R	yes_1st	53	F	23.2235	147.9	50.8	Dysplastic OA	yes	CDH(casting）	8	8	72	72	2.1	YY	11
41	n	L	yes_2nd	53	F	23.2235	147.9	50.8	Dysplastic OA	yes	CDH(casting）	8	8	72	72	1.5	YY	12
42	n	R	no	35	F	18.5727	150.2	41.9	Osteonecrosis	no		12	11	72	72	0.7	DK	18
43	n	L	yes_1st	64	F	19.973	149.6	44.7	Dysplastic OA	no		9	9	72.5	73	0.8	DK	19
44	n	R	yes_2nd	64	F	19.973	149.6	44.7	Dysplastic OA	no		9	9	72.5	73	0.8	DK	20
45	n	L	yes_1st	67	F	30.5555	146.3	65.4	RA	no		7	8	72	73	1.2	DK	21
46	n	R	yes_2nd	67	F	30.5555	146.3	65.4	RA	no		7	8	72	73	0.7	DK	22
47	n	R	yes_1st	59	F	21.4902	156.3	52.5	Dysplastic OA	no		9	8	80	79.5	0.9	DK	23
48	n	L	yes_2nd	59	F	21.4902	156.3	52.5	Dysplastic OA	no		9	8	80	79.5	0.5	DK	24
49	n	R	no	78	F	23.1641	143.5	47.7	Dysplastic OA	no		12	9	73.5	73.5	0.8	YY	13
50	n	L	yes_1st	60	F	24.9326	156.8	61.3	Dysplastic OA	no		7	8	80.5	81	1.2	DK	25
51	n	R	yes_2nd	60	F	24.9326	156.8	61.3	Dysplastic OA	no		7	8	80.5	81	1.9	DK	26
52	n	R	no	56	F	22.1436	158.6	55.7	Dysplastic OA	no		12	10	79	78	0.9	YY	14
53	n	R	no	70	F	20.944	145.6	44.4	RA	no		11	11	75	72	1.8	YY	15
54	n	L	no	65	F	22.9304	150.3	51.8	Dysplastic OA	no		7	11	76	74	0.7	YY	16
55	n	R	no	61	M	23.2867	167.2	65.1	Dysplastic OA	no		12	9	83	82	1.9	DK	27
56	n	L	no	53	F	28.8722	165.1	78.7	Dysplastic OA	no		11	12	83	84.5	1.7	DK	28
57	n	L	no	57	F	19.728	159.2	50	Dysplastic OA	yes	CDH(casting）	11	11	77	80	1.8	DK	29
58	n	L	no	76	F	24.1826	148.6	53.4	Dysplastic OA	no		12	12	76	76	1.3	DK	30
59	n	L	no	61	F	23.3693	160.5	60.2	Post traumatic OA	yes	Open reduction for traumatic dislocation	8	12	78	80	0.5	DK	31
60	n	L	yes_1st	57	F	27.8162	153.1	65.2	Dysplastic OA	no		7	7	75	76	2.1	TJ	13
61	n	R	yes_2nd	57	F	27.8162	153.1	65.2	Dysplastic OA	no		7	7	75	76	0.7	TJ	14
62	n	R	no	77	F	27.6181	160.9	71.5	Osteonecrosis	no		12	11	80	78	1.6	DK	32
63	n	R	no	54	F	19.8993	157.4	49.3	Dysplastic OA	no		11	9	83	82	1.5	DK	33
64	n	R	no	61	F	20.0576	156.3	49	Dysplastic OA	no		11	9	78	78	0.6	YY	17
65	n	L	no	75	F	21.4795	149.8	48.2	RA	no		12	12	77	80	0.6	YY	18
66	n	L	no	63	F	23.248	165.4	63.6	Dysplastic OA	no		10	11	89	88	1.1	DK	34
67	n	L	no	71	F	22.4423	150.6	50.9	Dysplastic OA	no		12	12	76.5	76	0.6	YY	19
68	n	L	no	60	F	24.3598	155.1	58.6	Dysplastic OA	no		9	10	77	76.5	0.3	DK	35
69	n	R	no	39	F	20.8326	167	58.1	Osteonecrosis	no		5	4			0.5	DK	36
70	n	L	no	50	F	18.5839	156.3	45.4	Dysplastic OA	yes	Open reduction for CDH	9	11	77	77	1.7	YY	20
71	n	L	no	61	F	21.4508	149.9	48.2	Dysplastic OA	no		8	11	72	73	1.8	DK	37
72	n	L	no	61	F	24.4343	147	52.8	Dysplastic OA	no		11	12	76	76.5	1.3	DK	38
73	n	L	no	71	F	21.6883	160.4	55.8	Primary OA	no		11	12	78.5	79	0.9	YY	21
74	n	R	no	72	F	26.7469	149.4	59.7	Primary OA	yes	CDH（conservative therapy which detalis were unclear)	11	7	75	75	0.2	YY	22
75	n	L	no	46	F	20.5378	161.7	53.7	Dysplastic OA	no		12	12	79	80	1.2	DK	39
76	n	R	no	53	F	20.5644	151.5	47.2	Dysplastic OA	no		11	9	74	74	0.7	DK	40
77	n	L	no	54	F	23.3798	145.8	49.7	Osteonecrosis	no		10	10	70	70	1.5	YY	23
78	n	L	no	49	F	25.4777	157	62.8	Dysplastic OA	no		10	11	77	77.5	0.5	YY	24
79	n	R	no	64	F	23.3211	165.4	63.8	Dysplastic OA	no		11	10	86	86.5	0.9	DK	41
80	n	L	no	30	F	19.658	153.8	46.5	Osteonecrosis	no		12	12	75.5	76	0.4	DK	42
81	n	R	no	72	F	19.3363	146.5	41.5	Dysplastic OA	no		12	11	71	70.5	0.4	DK	43
82	n	R	no	55	F	23.4825	144.6	49.1	Osteonecrosis	no		9	10	69.5	68	1.8	YY	25
83	n	R	no	53	F	17.6443	155.2	42.5	Dysplastic OA	no		12	9	73.5	72.5	1.5	DK	44
84	n	R	no	62	F	19.4715	153.2	45.7	Dysplastic OA	no		12	12	77.5	76	1.2	NT	1
85	n	R	no	57	F	20.7522	158.6	52.2	Dysplastic OA	no		9	9	77.5	77	1.2	DK	45
86	n	L	no	73	F	25.7694	157.1	63.6	Dysplastic OA	no		10	11	74.5	74.5	0.7	DK	46
87	n	R	yes_1st	55	F	27.9773	146.2	59.8	Dysplastic OA	no		8	7	73	73	1	DK	47
88	n	L	yes_2nd	55	F	27.9773	146.2	59.8	Dysplastic OA	no		8	7	73	73	0.9	DK	48
89	n	R	no	75	F	22.5681	155.4	54.5	Dysplastic OA	no		11	11	77.5	78	0.8	DK	49
90	n	R	no	70	F	17.4746	159.4	44.4	Dysplastic OA	no		12	12	80	79	1.4	DK	50
91	n	R	yes_1st	60	F	27.0348	153.5	63.7	Dysplastic OA	no		9	11	76.5	76.5	1.1	DK	51
92	n	L	yes_2nd	60	F	27.0348	153.5	63.7	Dysplastic OA	no		9	11	76.5	76.5	1.4	DK	52
93	n	R	no	32	F	22.4323	158	56	Osteonecrosis	yes	CDH(orthosis)	11	9	79	79	1.1	YY	26
94	n	R	yes_1st	51	F	19.0077	151.8	43.8	Dysplastic OA	yes	CDH(casting）	10	10	73	73	1.1	NT	2
95	n	L	yes_2nd	51	F	19.0077	151.8	43.8	Dysplastic OA	yes	CDH(casting）	10	10	73	73	1.2	NT	3
96	n	R	no	61	F	24.4126	154.8	58.5	Dysplastic OA	no		11	10	76	76	0.3	DK	53
97	n	L	no	44	F	27.1334	163.8	72.8	Dysplastic OA	no		11	10	83	84	1.9	DK	54
98	n	R	no	77	F	25.2216	150.2	56.9	SIF	no		12	12	78	78	0.9	DK	55
99	n	L	no	52	F	21.5843	156.7	53	Dysplastic OA	no		12	12	74	75.5	1.7	DK	56
100	n	R	no	78	F	22.1779	150.3	50.1	Dysplastic OA	no		11	10	77.5	76.5	0.5	YY	27
101	n	R	yes_1st	68	F	23.608	151.1	53.9	Dysplastic OA	no		9	9	75	75	0.5	NT	4
102	n	L	yes_2nd	68	F	23.608	151.1	53.9	Dysplastic OA	no		9	9	75	75	0.1	NT	5
103	n	R	no	66	F	21.9585	163.5	58.7	Dysplastic OA	no		11	11	85	85	0.4	NT	6
104	n	R	no	75	F	21.6468	143.7	44.7	Dysplastic OA	no		11	11	71	71	0.8	CT	1
105	n	R	yes_1st	74	F	21.8709	151.2	50	Dysplastic OA	no		10	9	78	77.5	0.8	DK	57
106	n	L	yes_2nd	74	F	21.8709	151.2	50	Dysplastic OA	no		10	9	78	77.5	0.6	DK	58
107	n	R	no	85	F	24.2555	146.7	52.2	RDC	no		11	8	75	72.5	1.3	DK	59
108	n	R	no	81	F	28.1506	146.6	60.5	Dysplastic OA	no		12	10	71	71	0.5	CT	2
109	n	L	no	53	F	23.2327	162.7	61.5	Dysplastic OA	no		12	12	82	83	1	NT	7
110	n	R	no	75	F	25.1203	140.8	49.8	SIF	no		11	7	69.5	69.5	0.9	DK	60
111	n	R	yes_1st	33	F	23.2434	162	61	Osteonecrosis	no		5	10	79		0.5	NT	8
112	n	L	yes_2nd	33	F	23.2434	162	61	Osteonecrosis	no		5	10	79		1.1	NT	9
113	n	L	no	63	M	25.0154	167.4	70.1	Dysplastic OA	no		9	9	84	85	0.8	DK	61
114	n	R	no	54	F	20.2728	152.1	46.9	Dysplastic OA	no		9	9	77.5	76.5	0.8	DK	62
115	n	R	no	62	F	22.2581	158.9	56.2	Dysplastic OA	no		11	8	75	75.5	0.5	NT	10
116	n	L	no	55	F	20.0783	155.9	48.8	Dysplastic OA	no		9	11	76	77	1.3	NT	11
117	n	R	no	51	F	18.7307	156.2	45.7	Dysplastic OA	no		12	7	78	77.5	1.1	GK	1
118	n	R	no	62	F	18.5388	159.9	47.4	Dysplastic OA	no		10	8	80	80	0.9	GK	2
119	n	L	no	59	F	27.2392	158	68	Osteonecrosis	no		4	9	73	74	2.5	GK	3
120	n	L	no	58	M	28.1401	170.6	81.9	Osteonecrosis	no		6	10	84	84	0.8	CT	3
121	n	R	yes_1st	78	F	26.368	164.9	71.7	Primary OA	no		7	7	82		1.7	GK	4
122	n	L	yes_2nd	78	M	26.368	164.9	71.7	Primary OA	no		7	7	82		0.3	GK	5
123	n	R	no	84	F	25.539	144.6	53.4	RDC	no		10	7	77	75.5	1.7	DK	63
124	n	R	no	78	F	22.5035	153.9	53.3	Dysplastic OA	no		11	10	80.5	80	0.6	CT	4
125	n	R	no	67	M	18.0966	161.5	47.2	Dysplastic OA	no		10	6	81	79	0.5	GK	6
126	n	R	yes_1st	74	F	23.2785	151.6	53.5	Dysplastic OA	no		12	8	81	80	0.5	DK	64
127	n	L	yes_2nd	74	F	23.2785	151.6	53.5	Dysplastic OA	no		12	8	81	80	0	DK	65
128	n	R	no	60	F	23.4664	159.1	59.4	Dysplastic OA	no		11	7	85	84	1.2	GK	7
129	n	R	no	55	F	25.4271	155.9	61.8	Dysplastic OA	no		11	9	83.5	82.5	0.9	GK	8
130	n	R	no	77	F	20.4563	151.9	47.2	Dysplastic OA	no		10	9	81.5	81.5	1.2	GK	9
131	n	R	no	64	F	24.7468	151.1	56.5	Dysplastic OA	no		11	9	80	79	1.3	DK	66
132	n	R	no	72	F	20.8802	154.9	50.1	Dysplastic OA	no		12	9	75.5	74.5	1	DK	67
133	n	R	no	60	F	23.7449	151.5	54.5	Dysplastic OA	no		11	9	84.5	83	1	GK	68
134	n	R	no	70	F	25.1452	154.6	60.1	Dysplastic OA	no		12	12	80.5	79	0.7	DK	10
135	n	R	yes_1st	61	F	27.3011	158.4	68.5	Dysplastic OA	no		11	10	78.5	78	1.6	TJ	15
136	n	L	yes_2nd	61	F	27.3011	158.4	68.5	Dysplastic OA	no		11	10	78.5	78	1	TJ	16
137	n	L	no	71	F	24.3575	144.7	51	Dysplastic OA	no		11	11	75.5	76	1.1	DK	69
138	n	L	no	80	F	30.8996	135.7	56.9	RDC	no		10	11	64.5	65.5	2.6	GK	11
139	n	R	no	59	F	20.6314	158.3	51.7	Osteonecrosis	no		12	10	77.5	76.5	1.4	DK	70
140	n	R	yes_1st	70	F	16.5341	151.8	38.1	Dysplastic OA	no		10	7	75.5	74	0.6	GK	12
141	n	L	no	71	F	24.4446	152.3	56.7	Dysplastic OA	no		10	11	75	75	0.9	DK	71
142	n	L	yes_2nd	70	F	16.5341	151.8	38.1	Dysplastic OA	no		10	7	75.5	74	0.6	GK	13
143	n	R	yes_1st	31	F	22.9685	163.1	61.1	Osteonecrosis	no		12	10	85	84	1	TJ	17
144	n	L	yes_2nd	31	F	22.9685	163.1	61.1	Osteonecrosis	no		12	10	85	84	0.5	TJ	18
145	n	L	no	85	M	20.3149	158.6	51.1	Primary OA	no		9	9	79	78.5	0.6	GK	14
146	n	R	no	58	F	24.6374	153.3	57.9	Dysplastic OA	no		10	11	78	77.5	0.3	DK	72
147	n	L	no	64	F	17.1742	150.5	38.9	Dysplastic OA	no		6	11	72	73.5	1.9	DK	73
148	n	R	no	72	F	21.8312	145	45.9	Dysplastic OA	yes	joint preservation surgery for dysplasia	10	10	70	74	0.5	DK	74
149	n	R	no	60	F	21.097	157.9	52.6	Dysplastic OA	yes	CDH(casting）	11	8	79	79	0.7	DK	75
150	n	R	no	58	M	28.5876	170.7	83.3	Osteonecrosis	no		8	9	87	87	0.8	CT	5
151	n	L	no	57	F	19.9781	160.4	51.4	Dysplastic OA	yes	CDH(casting）	7	11	83	84	1	GK	15
152	n	R	no	72	F	19.2492	150.5	43.6	Dysplastic OA	yes	CDH(casting）	11	10	77	76	2.1	GK	16
153	n	L	no	63	M	24.9386	174.8	76.2	Dysplastic OA	no		10	12	88	89	0.5	DK	76
154	n	R	no	66	F	19.6889	150	44.3	Osteonecrosis	no		11	10	78	78	0.9	DK	77
155	ｙ	L	no	50	F	23.9609	150.4	54.2	Dysplastic OA	yes	CDH(orthosis)	10	12	69	73	2.5	GK	17
156	n	R	no	37	F	30.4918	156.1	74.3	Osteonecrosis	no		11	9	83	81	0.8	DK	78
157	n	L	no	59	F	19.303	159	48.8	Dysplastic OA	no		8	10	80.5	81	2	DK	79
158	n	L	no	60	F	25.7748	157.7	64.1	Dysplastic OA	no		8	11	76	77	1	GK	18
159	n	R	yes_1st	32	F	20.3175	157.5	50.4	Osteonecrosis	no		11	11	78	77.5	0.7	GK	19
160	n	L	yes_2nd	32	F	20.3175	157.5	50.4	Osteonecrosis	no		11	11	78	77.5	0.7	GK	20
161	n	R	no	43	F	21.0388	156	51.2	Osteonecrosis	no		2	3	78.5	78.5	0.7	DK	80
162	n	L	no	39	F	33.7266	151	76.9	Dysplastic OA	yes	CDH（conservative therapy which detalis were unclear)	2	3	76.5	70	1	DK	81
163	n	R	no	63	M	23.6588	163.7	63.4	Post traumatic OA	yes	Ope (ORIF for femoral neck fracture）	10	9	84.5	85	0.5	DK	82
164	n	R	no	38	M	22.9023	173.7	69.1	Osteonecrosis	no		12	11	85	85	0	GK	21
165	n	L	no	77	F	22.4977	155.5	54.4	Dysplastic OA	no		11	11	78	78.5	0.6	DK	83
166	n	L	no	75	F	23.1219	151.4	53	Dysplastic OA	no		7	11	76	76	0.7	DK	84
167	n	R	yes_1st	62	F	20.0668	154.5	47.9	Dysplastic OA	no		11	8	73	72	2	DK	85
168	n	L	yes_2nd	62	F	20.0668	154.5	47.9	Dysplastic OA	no		11	8	73	72	1.5	GK	22
169	n	L	no	59	M	20.5776	158.2	51.5	Primary OA	no		9	10	76	77	0.5	DK	86
170	n	L	no	68	F	22.985	150.7	52.2	Dysplastic OA	no		7	7	77	76	1	GK	23
171	n	L	no	63	F	18.5779	159.9	47.5	Dysplastic OA	no		9	10	80	80	0.9	GK	24
172	n	R	no	65	F	21.6044	145.6	45.8	Dysplastic OA	no		12	7	73	73	0.3	DK	87
173	n	L	yes_1st	68	F	20.1176	143.8	41.6	Dysplastic OA	no		9	11	71	72	1	GK	25
174	n	R	yes_2nd	68	F	20.1176	143.8	41.6	Dysplastic OA	no		9	11	71	72	1	GK	26
175	n	R	no	66	F	20.9137	155.7	50.7	Dysplastic OA	no		12	11	72	73	0.2	DK	88
176	n	R	no	76	F	20.2769	146.3	43.4	Dysplastic OA	no		12	10	70.5	70	0.8	GK	27
177	n	R	no	67	F	18.1346	163.2	48.3	Dysplastic OA	no		11	10	82	80	1	GK	28
178	n	R	yes_1st	76	F	24.3194	149.7	54.5	Dysplastic OA	no		10	8	73	73	0.7	DK	89
179	n	L	yes_2nd	76	F	24.3194	149.7	54.5	Dysplastic OA	no		10	8	73	73	2.1	DK	90
180	n	R	yes_1st	68	F	19.4347	156.5	47.6	Dysplastic OA	yes	CDH(casting）	8	9	78.5	79	0.4	DK	91
181	n	L	yes_2nd	68	F	19.4347	156.5	47.6	Dysplastic OA	yes	CDH(casting）	8	9	78.5	79	1.4	DK	92
182	n	L	yes_1st	53	F	21.1909	157.4	52.5	Dysplastic OA	no		9	9	76	76	1.6	DK	93
183	n	R	yes_2nd	53	F	21.1909	157.4	52.5	Dysplastic OA	no		9	9	76	76	1	DK	94
184	n	R	no	72	F	20.7804	161.5	54.2	Primary OA	no		11	10	82	82	0.7	GK	29
185	n	L	no	69	F	18.5398	158.2	46.4	Dysplastic OA	no		9	12	79	79	0.8	DK	95
186	n	R	no	75	F	28.1516	153	65.9	Dysplastic OA	no		12	9	78	78	0.8	GK	30
187	n	L	no	77	F	21.5705	162.7	57.1	Dysplastic OA	no		10	10	85	85	0.3	GK	31
188	n	R	no	79	M	26.5021	159	67	Osteonecrosis	no		9	6	76	74	1.5	GK	32
189	n	L	no	66	F	24.4563	150.1	55.1	Dysplastic OA	no		8	11	77.5	78	0.7	GK	33
190	n	R	no	72	F	23.5888	142.5	47.9	RDC	no		12	8	82	81	2.1	DK	96
191	n	L	no	79	M	22.8734	162.5	60.4	Osteonecrosis	no		11	12	83.5	83.5	1	GK	34
192	n	R	no	65	F	23.6442	146	50.4	Dysplastic OA	no		11	8	71	71	1.1	DK	97
193	n	R	no	63	F	15.3079	159	38.7	SIF	no		12	11	71.5	71	1.5	DK	98
194	n	R	no	72	F	24.1209	155.6	58.4	Dysplastic OA	no		11	9	81.5	81	1.1	DK	99
195	n	R	no	78	F	23.4392	153.6	55.3	Dysplastic OA	no		10	10	77	77	0	GK	35
196	n	R	no	48	M	28.4021	165.4	77.7	Dysplastic OA	no		12	11	90	90	0.7	GK	36
197	n	L	yes_1st	48	F	23.9334	155	57.5	Dysplastic OA	yes	CDH(casting）	9	10	80.5	79	1.5	DK	100
198	n	R	yes_2nd	48	F	23.9334	155	57.5	Dysplastic OA	yes	CDH(casting）	9	10	80.5	79	2	DK	101
199	n	R	no	52	F	20.3936	160.6	52.6	Dysplastic OA	no		11	9	81	80	0.8	DK	102
200	n	R	no	76	F	22.2991	153	52.2	Dysplastic OA	no		12	7	73	71.5	1.8	GK	37
201	n	L	no	77	F	23.9894	141.6	48.1	Osteonecrosis	no		7	12	69.5	70	0.5	DK	103
202	n	L	no	63	F	19.6546	156.6	48.2	Dysplastic OA	yes	CDH(orthosis)	8	12	77.5	79	2.2	GK	38
203	n	L	yes_2nd	60	F	23.2203	146.3	49.7	Dysplastic OA	no		11	8	76	74	0.5	TO	1
204	n	R	yes_1st	60	F	23.2203	146.3	49.7	Dysplastic OA	no		11	8	76	74	1.9	GK	39
205	n	L	no	72	F	23.1627	149.4	51.7	Dysplastic OA	no		6	12	76.5	76.5	0.4	DK	104
206	n	R	no	74	F	23.1081	152.3	53.6	Dysplastic OA	no		12	10	74.5	73	1.2	DK	105
207	n	L	no	73	F	23.8048	146.8	51.3	Dysplastic OA	no		9	12	70	70.5	0.7	DK	106
208	n	R	no	78	F	16.9573	149.5	37.9	Dysplastic OA	no		11	8	82	80.5	2	RT	1
209	n	R	no	63	F	21.5229	151.5	49.4	RA	no		9	8	72.5	72	0.4	DK	107
210	n	R	yes_1st	52	F	24.2751	153.1	56.9	Dysplastic OA	no		10	9	77	77	1.7	DK	108
211	n	L	yes_2nd	52	F	24.2751	153.1	56.9	Dysplastic OA	no		10	9	77	77	1.2	RT	2
212	n	R	no	69	F	21.9483	158.3	55	Dysplastic OA	no		11	7	77	76	1.8	DK	109
213	n	L	no	77	F	27.8061	140	54.5	Dysplastic OA	no		9	10	73.5	74	1.1	DK	110
214	n	L	no	80	F	23.4544	143.8	48.5	Dysplastic OA	no		6	6	72	72	1	DK	111
215	n	L	no	66	F	22.6601	146.6	48.7	Dysplastic OA	no		8	9	72	72	1.2	DK	112
216	n	R	no	85	M	25.2994	154	60	Dysplastic OA	no		9	9	74	74	1.5	RT	3
217	n	R	no	63	M	25.196	172.3	74.8	Dysplastic OA	no		10	9	83	83	0	RT	4
218	n	L	no	49	F	32.2134	153.7	76.1	Dysplastic OA	no		10	10	71	72	0.9	DK	113
219	n	L	no	73	F	19.6401	151.2	44.9	Dysplastic OA	no		8	10	75.5	76	0.6	DK	114
220	n	L	no	74	F	25.2552	142.8	51.5	Dysplastic OA	no		7	9	68	70	1.5	RT	5
221	n	L	no	58	F	30.6216	154.4	73	Dysplastic OA	no		8	10	78	78	1	MH	1
222	n	L	no	44	F	21.2721	156.8	52.3	Osteonecrosis	no		5	9	80	80	0.6	DK	115
223	n	R	no	80	F	23.6004	155	56.7	Dysplastic OA	no		12	11	78	78	0.5	DK	116
224	n	R	no	55	F	24.5738	153.1	57.6	Dysplastic OA	no		9	8	77	77	1.2	DK	117
225	n	L	no	63	F	20.6188	151.3	47.2	SIF	no		7	9	75	75	0.6	RT	6
226	n	R	yes_1st	28	M	20.7239	169.3	59.4	Osteonecrosis	no		12	11	86	86	0.8	DK	118
227	n	L	yes_2nd	28	M	20.7239	169.3	59.4	Osteonecrosis	no		12	11	86	86	0.8	MH	2
228	n	R	no	42	M	26.9871	162.2	71	Dysplastic OA	no		11	8	83	82	3.2	KM	1
229	n	R	no	73	F	26.954	158.6	67.8	Dysplastic OA	no		11	8	83	83	0.5	MH	3
230	n	R	no	61	F	23.8546	157.8	59.4	Dysplastic OA	no		11	9	78	78	0.4	DK	119
231	n	R	no	89	F	22.564	145.7	47.9	Dysplastic OA	no		11	6	77	76	1.1	MH	4
232	n	R	no	71	F	23.3452	151.1	53.3	Dysplastic OA	no		9	8	77	76	0.8	DK	120
233	n	L	no	63	F	23.1245	155.2	55.7	Dysplastic OA	yes	CDH(casting）	6	9	78	78	1.7	MH	5
234	n	R	no	64	F	26.2114	158.2	65.6	Dysplastic OA	no		10	10	83	83	1	RT	7
235	n	R	no	60	F	20.4668	151.7	47.1	Dysplastic OA	no		10	9	75	75	1.9	DK	121
236	n	R	no	74	F	23.0577	153.6	54.4	Dysplastic OA	no		10	6	78	78	0.7	DK	122
237	n	R	no	71	F	22.8538	154	54.2	Dysplastic OA	no		10	9	80	80	1	DK	123
238	n	R	no	80	F	23.4375	144	48.6	Dysplastic OA	no		9	7	74	74	1	DK	124
239	n	R	no	79	F	23.9565	156.8	58.9	Dysplastic OA	no		10	9	80	80	0.7	RT	8
240	n	L	no	81	F	20.5984	139.7	40.2	RDC	no		7	11	75	75	0.5	MH	6
241	n	R	no	58	F	25.8532	164.9	70.3	Dysplastic OA	no		11	7	84	82	1.9	DK	125
242	n	L	no	72	F	24.4159	156.5	59.8	Dysplastic OA	no		8	11	81	83	1	RT	9
243	n	R	yes_1st	57	F	20.9246	158.7	52.7	Dysplastic OA	no		9	7	84	84	0.7	RT	10
244	n	L	yes_2nd	57	F	20.9246	158.7	52.7	Dysplastic OA	no		9	7	84	84	0.7	RT	11
245	n	L	no	69	F	20.9907	154.8	50.3	Osteonecrosis	no		10	12	77	78	3	RT	12
246	n	R	yes_1st	56	F	19.9162	152.8	46.5	Dysplastic OA	no		11	12	78	78	0.9	RT	13
247	n	L	yes_2nd	56	F	19.9162	152.8	46.5	Dysplastic OA	no		11	12	78	78	0.8	MH	7
248	n	R	no	70	F	16.8914	148.8	37.4	Dysplastic OA	no		12	10	77	75	1.8	RT	14
249	n	R	no	58	F	31.0486	163.5	83	Dysplastic OA	no		11	10	87.5	87	0.7	RT	15
250	n	R	no	64	F	25.3333	150	57	RDC	no		12	7			1.8	MH	8
251	n	L	no	72	F	21.1301	149.3	47.1	SIF	no		8	11	74	74	0.5	RT	16
252	n	L	no	77	F	18.536	146.9	40	RDC	no		11	12	75	76	2	RT	17
253	n	R	no	58	M	23.2032	163.2	61.8	Dysplastic OA	no		12	9	84	82	1.7	DK	126
254	n	R	no	89	F	20.4263	130.9	35	Dysplastic OA	no		9	7	71	68	3	MH	9
255	n	R	no	51	F	22.2253	159.3	56.4	Dysplastic OA	no		12	10	79	78	0.6	DK	127
256	n	L	no	80	F	27.8488	148	61	Primary OA	no		5	9	76.5	78	0.7	RT	18
257	n	R	no	81	F	17.5065	150.4	39.6	Dysplastic OA	no		11	9	71	70	1.5	DK	128
258	n	R	no	72	F	23.1385	147	50	Dysplastic OA	no		11	9			0.8	MH	10
259	n	L	yes_1st	64	F	29.5038	154.8	70.7	Dysplastic OA	no		10	11	72	72	1.8	RT	19
260	n	R	yes_2nd	64	F	29.5038	154.8	70.7	Dysplastic OA	no		10	11	72	72	1.8	RT	20
261	n	L	no	76	F	22.0279	147	47.6	Dysplastic OA	no		9	11	72.5	73	0.6	MH	11
262	n	L	yes_1st	61	F	19.0237	152.6	44.3	Dysplastic OA	no		10	11	74	73.5	1.3	DK	129
263	n	R	yes_2nd	61	F	19.0237	152.6	44.3	Dysplastic OA	no		10	11	74	73.5	1.3	DK	130
264	n	R	no	87	F	15.3045	145.5	32.4	Dysplastic OA	no		11	9	70.5	67.5	1.3	TJ	19
265	n	R	yes_1st	74	F	19.8846	150.1	44.8	Dysplastic OA	no		10	11	70.5	71	0.7	DK	131
266	n	L	yes_2nd	74	F	19.8846	150.1	44.8	Dysplastic OA	no		10	11	70.5	71	1	DK	132
267	n	L	yes_1st	64	F	29.1937	162.3	76.9	Dysplastic OA	no		11	10			1.3	DK	133
268	n	R	yes_2nd	64	F	29.1937	162.3	76.9	Dysplastic OA	no		11	10			1.1	DK	134
269	n	R	no	71	F	35.4127	146.4	75.9	Dysplastic OA	no		11	10	74	73	0.5	RT	21
270	n	R	no	78	F	21.8262	146.9	47.1	Osteonecrosis	no		12	10	69.5	68.5	0.7	DK	135
271	n	R	no	69	F	23.9945	149.6	53.7	Dysplastic OA	no		11	8	72	71	0.9	MH	12
272	n	L	no	63	F	20.951	158.6	52.7	RDC	no		9	11	73	75	2	RT	22
273	n	L	no	70	M	27.8201	165.5	76.2	Primary OA	no		9	11			0.5	DK	136
			yes 84	→Bilateral32
			no189	→Unilateral189
